# Supplementary material for: Diffusion tensor imaging revealed different pathological processes of white matter hyperintensities
Source: BMC Neurol. 2021 Mar 19;21:128. doi: 10.1186/s12883-021-02140-9 (PMC7977583; doi:10.1186/s12883-021-02140-9)
Supplement: Supplementary file 1 — Additional file 1. [file 12883_2021_2140_MOESM1_ESM.xlsx]

## Sheet: Sheet1
					pFH					pFLV					pOH					pPLV				dFCO					dPCO
	patient number	Imaging ID	age	Fazekas scale	FA	E1	E2	E3	Fazekas scale	FA	E1	E2	E3	Fazekas scale	FA	E1	E2	E3	Fazekas scale	FA	E1	E2	E3	Fazekas scale	FA	E1	E2	E3	Fazekas scale	FA	E1	E2	E3	g	t
WMH group	1	1583405	70s	1	0.27	12.5	9.61	7.32	1	0.16	11.2	9.67	8.16	2	0.55	10.9	5.24	3.18	2	0.57	10.3	4.94	2.67	1	0.56	12.4	7.26	2.93	2	0.32	12.5	8.23	6.64	0	0
	2	761035	80s	3	0.22	13.8	10.5	9.98	3	0.22	13.8	10.5	8.98	2	0.56	10.9	5.06	3.15	2	0.65	11.5	4.34	2.5	3	0.35	12.8	8.08	6.49	2	0.32	10.6	6.75	5.76	10	0
	3	570877	80s	3	0.23	15.1	11.3	9.67	3	0.16	14.4	12.6	10.4	3	0.42	15.8	8.81	6.92	3	0.28	10.6	7.71	6.1	3	0.35	12.6	8.33	6.27	3	0.35	11.6	8.12	5.5	10	9
	4	1570455	80s	1	0.21	12.8	10.2	8.48	1	0.21	12.1	10.4	8.11	2	0.39	12.8	8.05	5.84	0	0.61	11.1	4.38	2.88	0	0.55	12.7	5.59	4.06	0	0.34	9.51	7.8	4.69	0	0
	5	1459309	80s	2	0.28	13.7	9.88	7.68	2	0.22	12.5	9.54	8.21	3	0.5	13.4	6.5	4.94	3	0.49	9.14	4.99	2.78	2	0.54	11.9	6.04	3.62	3	0.3	9.75	6.66	5.4	12	0
	6	699280	70s	1	0.25	10.8	8.21	6.62	1	0.22	12.6	10.3	7.98	1	0.35	12.3	8.07	6.26	1	0.38	11.6	7.1	5.35	1	0.42	12.8	7.37	5.51	0	0.46	11.5	7.21	4.01	20	20
	7	1566047	70s	2	0.23	11.9	8.83	7.59	2	0.22	13.9	11.1	9.02	1	0.32	12.9	8.69	6.96	0	0.47	12.8	6.57	4.98	0	0.33	10.3	8.27	5.1	1	0.33	13.2	8.53	6.87	0	10
	8	1582585	80s	1	0.28	10.8	7.44	6.3	1	0.24	11.8	10.1	7.17	2	0.54	13.5	6.37	4.37	0	0.62	15.2	5.9	4	0	0.38	10.4	6.63	4.82	0	0.29	13.3	9.42	7.52	20	0
	9	1314620	60s	3	0.15	14.9	13.2	11.1	3	0.27	14.1	11.3	7.98	2	0.45	12.3	6.52	5.08	2	0.48	13.4	6.81	5.02	3	0.54	11.2	5.14	3.57	1	0.34	11.3	7.09	5.78	20	0
	10	1486745	70s	3	0.21	15.9	12.2	10.6	3	0.28	15	10.8	8.32	3	0.5	14.7	7.13	5.38	3	0.39	9.52	7.37	3.98	3	0.37	11.1	8.1	4.88	3	0.38	8.91	7.53	3.75	12	0
	11	592966	80s	2	0.29	14.1	10.3	8.02	2	0.21	12.1	10	7.86	3	0.54	14.6	7.09	4.05	3	0.4	9.75	6.46	4.05	3	0.51	13.1	7.73	3.94	3	0.33	9.26	7.56	4.52	0	0
	12	1575659	80s	1	0.36	13.3	8.44	6.51	1	0.25	13	9.9	7.82	2	0.48	12.5	6.88	4.55	2	0.47	12.8	7.05	4.76	0	0.39	13.1	7.95	6.03	0	0.25	12.1	9.74	7.29	0	0
	13	889402	80s	1	0.21	13.3	11.3	8.73	1	0.13	11.4	9.91	8.7	1	0.46	13.2	8.34	4.75	0	0.45	13.1	6.7	5.58	1	0.54	11.9	8.12	5.27	0	0.45	9.61	5.67	3.71	0	0
	14	689708	80s	2	0.23	13	10.2	8.13	2	0.22	13.8	10.5	9.07	2	0.5	12.5	6.34	4.3	2	0.54	11	5.78	3.12	3	0.46	13.1	6.7	5.33	3	0.29	12.1	8.42	6.94	12	0
	15	1444178	80s	1	0.2	11.2	9.02	7.42	1	0.23	10.9	8.34	7.07	0	0.61	14	5.48	3.66	0	0.51	13.6	6.76	4.62	0	0.54	11.6	6.5	3.14	0	0.52	10.4	5.41	3.22	10	14
	16	1573168	70s	1	0.33	13	8.27	6.96	1	0.23	12.5	9.85	7.87	1	0.48	12.6	7.24	4.31	0	0.43	10.7	6.53	4.38	0	0.43	12.1	6.96	4.84	0	0.38	11.7	7.92	5.07	3	0
	17	1510439	70s	2	0.2	13.4	11	9.06	2	0.26	11.9	8.87	7.19	2	0.43	13.6	8.15	5.59	0	0.52	13.9	6.34	5.05	1	0.34	10.7	7.47	5.27	0	0.4	11.8	8.36	4.79	6	0
	18	1579593	70s	1	0.25	12.5	9.84	7.63	1	0.16	12.4	10.5	8.96	2	0.39	14.1	8.33	6.57	2	0.57	12.6	5.38	3.87	0	0.27	10.8	7.48	6.43	1	0.46	12.4	6.47	4.99	8	0
	19	1566436	70s	3	0.19	15.2	11.7	10.5	3	0.17	14.1	11.6	10	3	0.41	16.3	9.54	7.18	3	0.44	11	7.16	4.17	3	0.33	9.15	6.87	4.56	3	0.35	12.1	7.41	6.2	2	0
	20	1343975	60s	1	0.19	12.5	11.3	8.48	1	0.15	12.4	11.5	9.22	0	0.49	14.3	7.64	5.39	0	0.4	13.8	7.6	6.54	0	0.31	8.96	6.32	4.83	0	0.26	12.3	9.03	7.29	10	20
	21	1563901	60s	3	0.24	15	10.9	9.46	3	0.16	14.3	11.7	10.5	3	0.44	14	7.34	5.99	3	0.36	13.2	8.9	6.25	3	0.51	10.9	5.53	3.76	3	0.48	10.5	6.02	3.63	10	0
	22	1566846	70s	1	0.24	12.9	9.31	8.29	1	0.19	12	10.2	8.19	1	0.47	14.5	8.02	5.73	1	0.59	14.7	5.18	4.39	2	0.55	12.4	6.65	3.4	0	0.27	10.7	9.21	6.12	0	0
	23	813210	60s	1	0.19	12.5	10.3	8.7	1	0.19	12.1	10.3	8.29	0	0.39	15.8	9.57	7.29	0	0.48	13.1	6.65	4.99	1	0.54	11.6	6.5	3.14	1	0.45	9.61	5.67	3.71	5	0
	24	1583437	60s	1	0.27	11.1	9.06	6.38	1	0.17	10.8	8.75	7.82	2	0.43	13.8	7.46	5.86	2	0.54	12.8	6.25	3.95	0	0.46	10.7	5.44	4.39	0	0.43	10.8	6.12	4.53	0	0
	25	1420146	60s	2	0.24	14.5	10.3	9.29	2	0.19	13.2	11.1	9.09	3	0.49	10.7	7.47	3.27	3	0.48	11.1	5.53	4.32	2	0.5	10.1	6.27	3.03	3	0.3	10.4	8.04	5.64	2	2
	26	1232115	60s	2	0.21	13.8	10.8	9.43	2	0.2	11.7	9.16	8.12	3	0.5	14.2	6.97	5.21	3	0.58	12.3	5.36	3.45	3	0.61	10.7	6.23	1.91	1	0.46	12.3	6.29	4.96	10	10
	27	1580056	70s	1	0.25	13.1	10.1	8.04	1	0.27	11.6	8.97	6.63	0	0.43	14.2	8.24	5.98	0	0.44	13.2	7.22	5.44	0	0.27	11	8.45	6.29	0	0.36	12	7.52	6.08	10	0
	28	1581036	80s	2	0.29	14.4	9.68	8.25	2	0.24	13.1	10.2	8.06	3	0.46	15.4	8.1	6.17	3	0.54	10.8	5.14	3.41	0	0.36	10.3	6.82	4.83	3	0.37	10.4	6.81	4.87	8	0
	29	1568270	50s	1	0.23	11.5	8.77	7.4	1	0.26	10.3	7.84	6.08	1	0.52	13.9	6.82	4.47	0	0.49	13.8	6.33	5.49	0	0.32	9.57	6.96	4.89	0	0.35	11.1	7.51	5.44	10	0
	30	1525986	60s	3	0.28	12.3	8.98	7.05	3	0.22	13.3	10.3	8.66	3	0.32	14.1	9.39	7.63	3	0.41	9.68	6.57	3.95	3	0.56	12.8	6.07	3.74	3	0.49	9.7	5.1	3.49	5	0
	31	1565118	40s	1	0.22	11.4	9	7.42	1	0.19	11.8	9.73	8.17	0	0.59	14.7	6.42	3.83	0	0.52	12.1	6.41	3.94	1	0.25	9.5	7.35	5.65	0	0.26	9.46	7.29	5.53	0	0
	32	1391938	70s	1	0.22	13.7	11	8.84	1	0.15	12	10.7	8.83	3	0.48	12.9	6.78	4.65	3	0.25	10.5	8.52	6.21	1	0.54	10.5	7.16	2.52	3	0.34	11	6.98	5.7	0	0
	33	1590722	70s	3	0.16	14.6	12.1	10.7	3	0.19	14.7	11.5	10.1	3	0.4	15.4	8.7	7.06	3	0.47	11.2	6.7	4.03	2	0.55	12.8	6.34	3.8	3	0.38	14.2	8.26	6.94	0	4
	34	1107163	60s	1	0.21	13.7	10.2	9.1	1	0.25	11.9	8.76	7.25	1	0.36	12.7	8.06	6.47	0	0.58	12	5.94	4.11	0	0.3	11.5	8	6.38	0	0.3	11.4	8.34	6.23	5	0
	35	1375719	50s	3	0.21	15	11.6	9.99	3	0.29	12.1	9.26	6.64	3	0.5	14	7.86	4.75	3	0.53	14.4	6.63	4.75	1	0.46	8.83	5.22	3.3	3	0.48	10.2	5.97	3.55	10	0
	36	1579262	50s	1	0.19	12.4	9.62	8.64	1	0.29	10.4	7.37	5.9	1	0.36	13.5	8.51	6.87	0	0.45	9.23	5.82	3.35	1	0.38	11.2	7.03	5.05	0	0.39	9.74	7.05	4.07	10	0
	37	1578486	70s	1	0.19	13.5	11.3	9.31	1	0.18	11.6	9.35	8.23	0	0.44	11.9	6.68	4.82	0	0.61	9.08	4.98	1.66	1	0.3	8.43	6.91	4.47	1	0.35	9.38	6.29	4.53	0	0
	38	1567284	80s	1	0.28	14.8	10.6	8.57	1	0.22	11.5	8.77	7.42	1	0.43	16.2	8.52	7.02	0	0.54	13.5	6.13	4.37	1	0.46	9.47	5.62	3.51	0	0.46	11.6	6.21	4.55	0	0
	39	1571059	60s	1	0.22	12	9.34	7.97	1	0.17	11.5	9.13	8.38	0	0.42	11.9	7.37	5	0	0.48	11.4	7.01	3.78	0	0.46	10.7	5.52	4.25	0	0.36	11.1	7.67	5.21	0	0
	40	846530	80s	3	0.25	15.8	11.7	9.57	3	0.19	12.8	10.2	8.88	3	0.47	13.6	7.89	5.19	3	0.41	9.22	6.04	3.9	3	0.44	13.3	8.07	5.23	3	0.26	12.3	9.55	7.32	3	0
	41	1000062	80s	2	0.25	14.2	9.94	8.95	2	0.18	13.5	11.5	9.3	2	0.51	11.5	5.92	3.9	2	0.45	10.6	6.29	3.94	2	0.33	10.4	7.83	5.11	2	0.32	10.3	6.83	5.59	20	10
	42	1554724	70s	2	0.14	14.2	12.2	10.8	2	0.26	13.4	9.73	8	3	0.52	12.5	6.43	4.08	3	0.49	10.4	6.33	3.35	2	0.6	11.4	5.33	2.93	2	0.66	7.64	3.31	1.42	10	3
	43	807663	60s	2	0.32	12.4	8.81	6.61	2	0.21	14.9	11.3	9.77	2	0.5	14.1	6.92	5.16	2	0.42	9.09	6.05	3.51	2	0.45	9.97	5.54	3.93	3	0.6	8.26	4.43	1.72	8	8
	44	1578043	70s	1	0.18	13	10.3	9.2	1	0.17	12.3	10.1	8.71	1	0.57	13.1	5.96	3.66	1	0.4	13	7.83	5.72	0	0.39	11.6	7.04	5.33	2	0.62	8.39	4.08	1.61	10	1
	45	1435993	80s	1	0.21	13.8	10.8	9.12	1	0.16	10.8	9.21	7.93	3	0.43	14.9	8.68	6.21	3	0.53	14.5	6.1	5.1	2	0.44	11.7	7.88	4.54	2	0.59	9.65	3.85	2.79	0	0
	46	1581264	80s	1	0.34	13.8	8.74	7.22	1	0.28	11.4	8.35	6.41	1	0.52	14.4	6.43	5.07	1	0.54	14.6	5.94	5.31	0	0.28	10.7	8.45	5.96	0	0.72	7.72	3.69	0.65	0	0
	47	1561895	70s	2	0.27	13.1	9.61	7.75	2	0.18	12.2	10.1	8.56	3	0.33	14.6	9.25	7.91	3	0.39	12.6	8	5.63	1	0.64	11.6	4.74	2.52	3	0.59	9.19	4.05	2.49	5	0
	48	1561038	70s	1	0.21	12.9	9.81	8.54	1	0.25	12.7	9.26	7.97	1	0.34	16.5	10.3	8.77	0	0.51	9.22	4.89	3.08	1	0.51	13.2	6.31	4.57	0	0.76	11.2	3.21	1.46	0	0
	49	1572037	80s	2	0.29	13.7	9.78	7.65	2	0.23	13.3	10.1	8.56	1	0.58	13.9	6.29	3.75	1	0.49	8.1	5.49	2.5	0	0.32	12.7	8.49	6.67	0	0.64	9.87	4.03	2.17	20	0
	50	1578793	50s	2	0.29	14.4	10.4	8.07	2	0.23	13.1	9.89	8.27	0	0.53	13.1	6.04	4.32	0	0.59	8.18	4.55	1.78	1	0.43	10.3	6.11	4.23	1	0.6	8.97	3.62	2.5	10	0
	51	1591394	70s	1	0.29	12.1	8.72	6.89	1	0.23	13	11.1	8.1	2	0.4	13.4	7.97	6	2	0.67	9.3	4.61	1.31	2	0.48	9.3	7.4	2.86	0	0.72	10.3	3.05	1.77	15	0
	52	673932	70s	2	0.2	12.3	9.62	8.34	2	0.2	12	9.86	8.14	2	0.59	11.9	4.95	3.11	2	0.47	7.46	5.03	2.38	1	0.79	9.16	3.59	0.34	1	0.65	8.82	4.78	1.25	10	20
	53	1324292	60s	2	0.29	15.9	10.5	9.44	2	0.2	14.7	11.7	9.98	2	0.59	12.1	5.94	2.79	2	0.54	9.07	4.6	2.83	0	0.77	9.66	4	0.52	2	0.74	10.5	2.86	1.8	30	10
	54	639111	70s	1	0.19	12.2	10.2	8.29	1	0.31	10.9	8.34	5.68	0	0.44	12.3	6.65	5.03	0	0.54	8.9	5.46	2.29	1	0.8	9.44	2.6	0.87	0	0.58	7.85	4	1.99	0	0
	55	1564720	70s	1	0.14	11.7	10.1	8.89	1	0.2	11.4	8.62	7.78	3	0.43	10.4	6.52	4.17	3	0.64	7.81	4.5	1.14	1	0.74	8.87	2.9	1.19	3	0.7	8.92	3.65	1.24	0	10
	56	721506	70s	3	0.27	12.8	9.74	7.7	3	0.14	13.6	12	10.3	3	0.36	15.2	9.88	7.38	3	0.63	8.7	5.2	1.3	3	0.75	9.33	2.66	1.49	3	0.75	9.77	2.84	1.49	20	20
	57	1215331	80s	3	0.33	15.1	9.68	8.09	3	0.16	13.9	11.7	10	3	0.28	15.2	10.1	9.01	3	0.42	8.05	4.96	3.37	3	0.75	9.4	3.98	0.67	3	0.72	8.35	2.64	1.48	20	0
	58	1582422	70s	1	0.2	12.7	10.8	8.45	1	0.17	11.8	10.2	8.45	2	0.49	14.8	6.93	5.77	2	0.65	10.9	4.18	2.35	1	0.68	8.89	3.94	1.26	1	0.71	11.6	3.63	2.16	0	0
	59	1451697	80s	2	0.23	15.1	12.1	9.51	2	0.2	12.7	10.3	8.55	2	0.41	13.1	8.18	5.68	2	0.72	9.22	3.94	0.97	0	0.79	9.07	3.06	0.54	0	0.64	9.36	3.64	2.13	20	0
	60	1497048	70s	2	0.22	14.5	11.8	9.49	2	0.19	13.9	11	9.6	3	0.44	12.5	7.46	5.06	3	0.64	8.33	4.25	1.38	2	0.81	9.64	2.42	0.9	2	0.39	9.74	7.05	4.07	10	0
	61	1563204	70s	1	0.29	13.3	10.2	7.47	1	0.23	11.7	8.86	7.44	0	0.71	11.2	3.46	1.95	1	0.59	7.87	5.65	1.39	1	0.74	9.64	3.42	1.14	0	0.68	7.96	3.72	1.14	0	10
	62	1565858	60s	1	0.26	12.1	9.46	7.1	1	0.16	11.6	9.91	8.42	1	0.71	10.3	3.9	1.41	1	0.53	7.42	4.97	1.9	1	0.81	10.4	2.24	1.25	0	0.67	7.72	5.28	0.608	0	10
	63	1587282	60s	1	0.22	13.1	11.2	8.35	1	0.23	11.9	9.84	7.43	1	0.8	11.6	3.44	0.82	1	0.71	8.89	4.08	0.9	0	0.85	10.3	2.29	0.56	0	0.63	8.46	4.1	1.59	0	0
	64	1581052	60s	1	0.29	12.8	8.83	7.52	1	0.21	10.7	8.85	7.1	2	0.73	13.4	4.76	1.75	2	0.66	9.34	4.43	1.48	1	0.79	10.7	3.33	0.89	1	0.35	9.38	6.29	4.53	0	0
	65	1362443	70s	1	0.32	13.8	9.47	7.3	1	0.15	13.1	11.1	9.7	1	0.79	11.3	2.84	1.24	1	0.58	8.58	5.92	1.6	0	0.82	10.6	2.29	1.16	0	0.65	8.64	4.48	1.26	9	0
	66	902726	50s	1	0.18	13.7	11.4	9.55	1	0.21	10.7	8.62	7.01	3	0.76	11.2	4.9	0.6	3	0.4	13	7.83	5.72	1	0.81	9.48	2.2	0.94	2	0.46	11.6	6.21	4.55	10	0
	67	1588676	80s	3	0.23	15.9	11.9	10.4	3	0.17	11.5	10	8.34	3	0.67	9.76	4.4	1.5	3	0.53	14.5	6.1	5.1	2	0.83	8.74	2.74	0.22	3	0.36	11.1	7.67	5.21	0	0
	68	1554314	70s	3	0.19	12.9	9.99	9.04	3	0.23	12.9	9.84	8.14	3	0.8	12.7	3.4	0.99	3	0.54	14.6	5.94	5.31	3	0.75	10	4.12	0.76	3	0.26	12.3	9.55	7.32	10	0
	69	1565900	70s	2	0.24	13.6	10.7	8.39	2	0.25	14.3	10.8	8.61	1	0.41	11.9	2.96	1.25	2	0.39	12.6	8	5.63	0	0.76	9.2	3.25	0.87	0	0.7	10.1	3.58	1.65	2	0
	70	1442625	70s	1	0.24	12.2	10.2	7.48	1	0.2	10.5	8.28	7.09	1	0.77	12.1	2.84	1.92	0	0.66	8.96	3.86	1.63	1	0.43	10.3	6.11	4.23	2	0.32	10.3	6.83	5.59	2	0
	71	1404243	60s	1	0.23	12.1	9.66	7.69	0	0.46	9.26	6.09	3.27	0	0.67	11.2	4.64	1.98	0	0.62	8.96	4.71	1.68	0	0.78	9.64	3.15	0.792	0	0.65	8.49	3.94	1.54	10	0
	72	1499883	60s	1	0.23	11.6	9.36	7.42	0	0.36	8.54	6.27	4.18	0	0.75	13.6	4.73	1.52	0	0.62	8.22	5.31	1.33	0	0.78	9.64	3.15	0.792	0	0.65	8.49	3.94	1.54	20	0
	73	799335	60s	1	0.27	12.1	9.29	6.88	0	0.54	9.49	4.84	2.53	0	0.7	10.2	3.43	1.75	0	0.62	8.44	4.19	1.69	1	0.48	9.3	7.4	2.86	0	0.75	8.73	3.43	0.659	0	0
Control group	74	1499468	70s	0	0.55	8.6	4.56	2.5	0	0.34	7.9	5.7	3.82	0	0.79	11.5	3.15	1.11	0	0.51	9.22	4.89	3.08	0	0.79	9.16	3.59	0.344	0	0.66	7.64	3.31	1.42	10	0
	75	1118392	70s	0	0.39	9.16	5.5	4.29	0	0.39	11.1	6.84	5.05	0	0.77	11	3.57	1	0	0.49	8.1	5.49	2.5	0	0.77	9.66	4	0.523	0	0.6	8.26	4.43	1.72	3	0
	76	419935	60s	0	0.61	10.4	4.19	2.79	0	0.42	9.84	6.17	4.11	0	0.73	11.3	4.25	1.28	0	0.59	8.18	4.55	1.78	0	0.8	9.44	2.6	0.869	0	0.62	8.39	4.08	1.61	0	0
	77	1490852	50s	0	0.53	7.52	5.61	1.98	0	0.59	7.58	4.02	1.62	0	0.71	13.8	3.87	2.02	0	0.67	9.3	4.61	1.31	0	0.74	8.87	2.9	1.19	0	0.59	9.65	3.85	2.79	0	0
	78	683199	60s	0	0.35	7.9	5.69	3.74	0	0.55	8.83	4.49	2.55	0	0.79	12.6	3.37	1.36	0	0.47	7.46	5.03	2.38	0	0.75	9.33	2.66	1.49	0	0.72	7.72	3.69	0.65	7	0
	79	1381249	60s	0	0.75	10.7	3.48	1.48	0	0.45	9.99	6.1	3.83	0	0.76	11.2	4.9	0.599	0	0.54	9.07	4.6	2.83	0	0.75	9.4	3.98	0.671	0	0.59	9.19	4.05	2.49	0	0
	80	1597514	70s	0	0.67	7.69	2.64	1.62	0	0.51	9.77	5.64	3.02	0	0.67	9.76	4.4	1.5	0	0.54	8.9	5.46	2.29	0	0.68	8.89	3.94	1.26	0	0.76	11.2	3.21	1.46	2	10
	81	999228	50s	0	0.79	9.07	3.25	0.71	0	0.52	7.58	4.54	2.34	0	0.8	12.7	3.4	0.987	0	0.64	7.81	4.5	1.14	0	0.79	9.07	3.06	0.535	0	0.64	9.87	4.03	2.17	0	0
	82	1597429	60s	0	0.71	8.73	3.13	1.27	0	0.53	9.76	4.62	3.05	0	0.8	11.9	2.96	1.25	0	0.63	8.7	5.2	1.3	0	0.81	9.64	2.42	0.896	0	0.6	8.97	3.62	2.5	0	0
	83	1030013	70s	0	0.74	10.2	3.37	1.39	0	0.68	10.2	3.98	1.68	0	0.77	12.1	2.84	1.92	0	0.42	8.05	4.96	3.37	0	0.74	9.64	3.42	1.14	0	0.72	10.3	3.05	1.77	12	0
	84	1585217	70s	0	0.69	9.38	3.16	2.06	0	0.62	11.2	4.4	2.74	0	0.67	11.2	4.64	1.98	0	0.65	10.9	4.18	2.35	0	0.81	10.4	2.24	1.25	0	0.65	8.82	4.78	1.25	0	0
	85	1429204	50s	0	0.53	8.53	4.5	2.51	0	0.66	10.6	3.77	2.41	0	0.75	13.6	4.73	1.52	0	0.72	9.22	3.94	0.967	0	0.85	10.3	2.29	0.564	0	0.74	10.5	2.86	1.8	10	0
	86	1245214	80s	0	0.78	9.74	3.1	0.9	0	0.42	8.13	5.89	3.19	0	0.7	10.2	3.43	1.75	0	0.64	8.33	4.25	1.38	0	0.79	10.7	3.33	0.894	0	0.58	7.85	4	1.99	0	0
	87	1571136	60s	0	0.46	9.15	6.34	3.2	0	0.66	9.64	3.72	2.11	0	0.79	11.5	3.15	1.11	0	0.59	7.87	5.65	1.39	0	0.82	10.6	2.29	1.16	0	0.7	8.92	3.65	1.24	0	0
	88	1574818	60s	0	0.67	9.55	3.71	1.97	0	0.49	9.46	5.12	3.28	0	0.77	11	3.57	0.999	0	0.53	7.42	4.97	1.9	0	0.81	9.48	2.2	0.943	0	0.75	9.77	2.84	1.49	0	0
	89	844566	50s	0	0.61	8.07	3.59	2.14	0	0.42	8.13	5.89	3.19	0	0.73	11.3	4.25	1.28	0	0.71	8.89	4.08	0.897	0	0.83	8.74	2.74	0.222	0	0.72	8.35	2.64	1.48	0	0
	90	1576754	50s	0	0.56	9.11	4.42	2.61	0	0.66	9.64	3.72	2.11	0	0.71	13.8	3.87	2.02	0	0.66	9.34	4.43	1.48	0	0.75	10	4.12	0.763	0	0.71	11.6	3.63	2.16	0	0
	91	1111978	70s	0	0.6	9.4	4.19	2.52	0	0.49	9.46	5.12	3.28	0	0.79	12.6	3.37	1.36	0	0.58	8.58	5.92	1.6	0	0.76	9.2	3.25	0.869	0	0.64	9.36	3.64	2.13	30	0
				pFH: periventricular white matter around the frontal horn; pFLV: periventricular white matter around the frontal lateral ventricle; pOH: periventricular white matter around the occipital horn; pPLV: periventricular white matter around the parietal lateral ventricle; dFCO: deep white matter of the frontal centrum ovale; dPCO: deep white matter of the parietal centrum ovale; FA:fractional anisotrop…
